# Supplementary material for: Virus replication in the honey bee parasite, Varroa destructor
Source: J Virol. 2023 Nov 15;97(12):e01149-23. doi: 10.1128/jvi.01149-23 (PMC10746231; doi:10.1128/jvi.01149-23)
Supplement: Supplemental file 1 — Spreadsheet showing the numbers and proportions of sense and antisense reads mapping to the viruses identified in this study. [file jvi.01149-23-s0002.xlsx]

## Sheet: ARV-1
Apis Rhabdovirus 1 (ARV-1) - number of mapped small RNA reads and percent sense and antisense
Sample	sense	antisense	total_reads	sense_perc	antisense_perc
CH-1p	199	2384	2583	0.0770422	0.922958
CH-2p	256	1542	1798	0.14238	0.85762
CH-3p	111	1479	1590	0.0698113	0.930189
NE-1	1907	107261	109168	0.0174685	0.982532
NE-2	1190	68894	70084	0.0169796	0.98302
NE-3	776	45308	46084	0.0168388	0.983161
NE-4	1759	106402	108161	0.0162628	0.983737
NE-5	1500	111320	112820	0.0132955	0.986704
NE-6	966	62903	63869	0.0151247	0.984875
NE-7p	456	8590	9046	0.050409	0.949591
NE-8p	298	5194	5492	0.0542607	0.945739
NZ-1	2869	172751	175620	0.0163364	0.983664
NZ-2	2993	168261	171254	0.017477	0.982523
NZ-3	3547	204319	207866	0.0170639	0.982936
NZ-4	2512	132447	134959	0.0186131	0.981387
NZ-5	1442	69728	71170	0.0202613	0.979739
NZ-6	1762	5356	7118	0.247541	0.752459
NZ-7	177	11777	11954	0.0148068	0.985193
NZ-8p	294	11114	11408	0.0257714	0.974229
NZ-9p	461	20527	20988	0.0219649	0.978035
SA-1	2519	31465	33984	0.0741231	0.925877
SA-2	4495	197296	201791	0.0222755	0.977724
SA-4	288	15906	16194	0.0177844	0.982216
SA-5p	1462	64601	66063	0.0221304	0.97787
SA-6p	1631	52948	54579	0.0298833	0.970117
US-1p	13593	222012	235605	0.057694	0.942306
US-2p	3530	173681	177211	0.0199198	0.98008

## Sheet: ARV-2
Apis Rhabdovirus 2 (ARV-2) - number of mapped small RNA reads and percent sense and antisense
Sample	sense	antisense	total_reads	sense_perc	antisense_perc
CH-1p	132	3475	3607	0.0365955	0.963404
CH-2p	100	3841	3941	0.0253743	0.974626
CH-3p	48	1864	1912	0.0251046	0.974895
NE-1	2159	125827	127986	0.016869	0.983131
NE-2	1593	103937	105530	0.0150952	0.984905
NE-3	1091	62965	64056	0.017032	0.982968
NE-4	2567	156003	158570	0.0161884	0.983812
NE-5	2815	141204	144019	0.019546	0.980454
NE-6	1777	112235	114012	0.0155861	0.984414
NE-7p	780	10576	11356	0.0686862	0.931314
NE-8p	805	6663	7468	0.107793	0.892207
NZ-1	6039	377075	383114	0.0157629	0.984237
NZ-2	4088	300694	304782	0.0134129	0.986587
NZ-3	3078	170924	174002	0.0176895	0.982311
NZ-4	4490	266729	271219	0.0165549	0.983445
NZ-5	1759	105986	107745	0.0163256	0.983674
NZ-6	172	6897	7069	0.0243316	0.975668
NZ-7	265	13408	13673	0.0193813	0.980619
NZ-8p	419	11396	11815	0.0354634	0.964537
NZ-9p	609	19653	20262	0.0300563	0.969944
SA-1	3492	33224	36716	0.0951084	0.904892
SA-2	3636	176959	180595	0.0201334	0.979867
SA-3	22	512	534	0.0411985	0.958801
SA-4	339	20989	21328	0.0158946	0.984105
SA-5p	1889	60722	62611	0.0301704	0.96983
SA-6p	1914	66954	68868	0.0277923	0.972208
US-1p	11636	321195	332831	0.0349607	0.965039
US-2p	4168	184222	188390	0.0221243	0.977876

## Sheet: VDV-2
Varroa destructor virus 2 (VDV-2) - number of mapped small RNA reads and percent sense and antisense
Sample	sense	antisense	total_reads	sense_perc	antisense_perc
CH-1p_China	4132	33646	37778	0.109376	0.890624
CH-1p_Israel	3649	25380	29029	0.125702	0.874298
CH-1p_UK	2984	26992	29976	0.0995463	0.900454
CH-2p_China	3846	33238	37084	0.10371	0.89629
CH-2p_Israel	3797	26002	29799	0.12742	0.87258
CH-2p_UK	2538	29394	31932	0.0794814	0.920519
CH-3p_China	3639	21733	25372	0.143426	0.856574
CH-3p_Israel	3411	20193	23604	0.144509	0.855491
CH-3p_UK	2778	19620	22398	0.124029	0.875971
NE-1_China	89761	744295	834056	0.10762	0.89238
NE-1_Israel	73903	710566	784469	0.0942077	0.905792
NE-1_UK	66326	581557	647883	0.102373	0.897627
NE-2_China	55446	743571	799017	0.0693928	0.930607
NE-2_Israel	49543	685458	735001	0.0674054	0.932595
NE-2_UK	43072	588178	631250	0.0682329	0.931767
NE-3_China	62033	559019	621052	0.0998837	0.900116
NE-3_Israel	41796	414597	456393	0.091579	0.908421
NE-3_UK	36648	374166	410814	0.0892083	0.910792
NE-4_China	86860	902772	989632	0.08777	0.91223
NE-4_Israel	64147	727404	791551	0.0810396	0.91896
NE-4_UK	56828	628869	685697	0.0828763	0.917124
NE-5_China	52209	722343	774552	0.0674054	0.932595
NE-5_Israel	38897	549441	588338	0.0661134	0.933887
NE-5_UK	35881	519442	555323	0.0646128	0.935387
NE-6_China	62382	709008	771390	0.0808696	0.91913
NE-6_Israel	48617	637164	685781	0.0708929	0.929107
NE-6_UK	42927	563402	606329	0.0707982	0.929202
NE-7p_China	40505	202633	243138	0.166593	0.833407
NE-7p_Israel	30069	152857	182926	0.164378	0.835622
NE-7p_UK	26100	143956	170056	0.153479	0.846521
NE-8p_China	25369	117015	142384	0.178173	0.821827
NE-8p_Israel	21610	96305	117915	0.183268	0.816732
NE-8p_UK	17569	90318	107887	0.162846	0.837154
NZ-1_China	160122	1428861	1588983	0.10077	0.89923
NZ-1_Israel	135147	1292135	1427282	0.0946884	0.905312
NZ-1_UK	106637	1008098	1114735	0.0956613	0.904339
NZ-2_China	167293	1474830	1642123	0.101876	0.898124
NZ-2_Israel	150291	1425331	1575622	0.0953852	0.904615
NZ-2_UK	110691	1064725	1175416	0.0941718	0.905828
NZ-3_China	161832	1579188	1741020	0.0929524	0.907048
NZ-3_Israel	140446	1662778	1803224	0.0778861	0.922114
NZ-3_UK	106944	1112364	1219308	0.0877088	0.912291
NZ-4_China	208416	2114875	2323291	0.0897072	0.910293
NZ-4_Israel	189010	2042303	2231313	0.084708	0.915292
NZ-4_UK	138211	1512260	1650471	0.0837403	0.91626
NZ-5_China	87400	971816	1059216	0.0825139	0.917486
NZ-5_Israel	67659	802738	870397	0.0777335	0.922267
NZ-5_UK	58593	705194	763787	0.0767138	0.923286
NZ-6_China	24093	51265	75358	0.319714	0.680286
NZ-6_Israel	6504	56326	62830	0.103517	0.896483
NZ-6_UK	4245	42819	47064	0.0901963	0.909804
NZ-7_China	13015	134631	147646	0.08815	0.91185
NZ-7_Israel	10047	120269	130316	0.0770972	0.922903
NZ-7_UK	7195	92921	100116	0.0718666	0.928133
NZ-8p_China	12081	87716	99797	0.121056	0.878944
NZ-8p_Israel	10713	88013	98726	0.108512	0.891488
NZ-8p_UK	8285	68695	76980	0.107625	0.892375
NZ-9p_China	20613	151213	171826	0.119964	0.880036
NZ-9p_Israel	16728	149045	165773	0.100909	0.899091
NZ-9p_UK	12926	119202	132128	0.0978294	0.902171
SA-1_China	147030	1079294	1226324	0.119895	0.880105
SA-1_Israel	105435	968529	1073964	0.0981737	0.901826
SA-1_UK	99413	731923	831336	0.119582	0.880418
SA-2_China	141008	1485836	1626844	0.0866758	0.913324
SA-2_Israel	98613	1410415	1509028	0.0653487	0.934651
SA-2_UK	98499	1228186	1326685	0.0742445	0.925756
SA-3_China	8580	46402	54982	0.156051	0.843949
SA-3_Israel	5532	45628	51160	0.108131	0.891869
SA-3_UK	5134	36277	41411	0.123977	0.876023
SA-4_China	15806	116686	132492	0.119298	0.880702
SA-4_Israel	12169	115924	128093	0.0950013	0.904999
SA-4_UK	10876	101544	112420	0.0967444	0.903256
SA-5p_China	69333	501296	570629	0.121503	0.878497
SA-5p_Israel	51834	441175	493009	0.105138	0.894862
SA-5p_UK	43101	383589	426690	0.101012	0.898988
SA-6p_China	88810	584597	673407	0.131882	0.868118
SA-6p_Israel	69218	519497	588715	0.117575	0.882425
SA-6p_UK	62235	462809	525044	0.118533	0.881467
US-1p_China	100184	1370214	1470398	0.0681339	0.931866
US-1p_Israel	93482	1273176	1366658	0.0684019	0.931598
US-1p_UK	72846	1063749	1136595	0.0640914	0.935909
US-2p_China	93589	1118326	1211915	0.0772241	0.922776
US-2p_Israel	78131	1024283	1102414	0.0708726	0.929127
US-2p_UK	62486	888191	950677	0.0657279	0.934272

## Sheet: VDV-3
Varroa destructor virus 3 (VDV-3) - number of mapped small RNA reads and percent sense and antisense
Sample	sense	antisense	total_reads	sense_perc	antisense_perc
CH-1p	437	2655	3092	0.141332	0.858668
CH-3p	1564	11112	12676	0.123383	0.876617
NE-1	26778	158607	185385	0.144445	0.855555
NE-2	179	1016	1195	0.149791	0.850209
NE-4	32829	131272	164101	0.200054	0.799946
NE-6	523373	806960	1330333	0.393415	0.606585
NE-7p	18471	55626	74097	0.249281	0.750719
NE-8p	12662	32299	44961	0.281622	0.718378
SA-4	33809	88936	122745	0.275441	0.724559
SA-5p	39481	205462	244943	0.161184	0.838816
SA-6p	6206	31391	37597	0.165066	0.834934
US-1p	45770	270416	316186	0.144757	0.855243
US-2p	26306	272471	298777	0.0880456	0.911954

## Sheet: VDV-5
Varroa destructor virus 5 (VDV-5) - number of mapped small RNA reads and percent sense and antisense
Sample	sense	antisense	total_reads	sense_perc	antisense_perc
NZ-3	200334	891074	1091408	0.183556	0.816444
NZ-1	66176	671466	737642	0.0897129	0.910287
NZ-5	57511	323148	380659	0.151083	0.848917
NE-5	26653	209035	235688	0.113086	0.886914
NZ-2	11041	102525	113566	0.097221	0.902779
NZ-7	11227	42173	53400	0.210243	0.789757
NZ-9p	9964	41050	51014	0.195319	0.804681
NZ-8p	11132	27915	39047	0.285092	0.714908
NE-8p	8174	20477	28651	0.285295	0.714705
NZ-6	5364	14149	19513	0.274894	0.725106
CH-1p	1654	10580	12234	0.135197	0.864803
NE-6	1148	2343	3491	0.328846	0.671154
CH-3p	434	2506	2940	0.147619	0.852381

## Sheet: VDV-9
Varroa destructor virus 9 (VDV-9) - number of mapped small RNA reads and percent sense and antisense
Sample	sense	antisense	total_reads	sense_perc	antisense_perc
NZ-3	128232	995317	1123549	0.114131	0.885869
NE-6	320550	756198	1076748	0.297702	0.702298
NZ-1	46343	710915	757258	0.0611984	0.938802
NZ-5	41440	435000	476440	0.0869784	0.913022
US-1p	33285	396569	429854	0.0774333	0.922567
SA-5p	26990	349901	376891	0.0716122	0.928388
US-2p	17771	337728	355499	0.0499889	0.950011
NE-1	17857	259955	277812	0.0642773	0.935723
NE-5	13586	191446	205032	0.0662628	0.933737
SA-4	21582	166950	188532	0.114474	0.885526
NZ-2	9708	140356	150064	0.0646924	0.935308
NE-4	17343	124390	141733	0.122364	0.877636
NE-7p	10071	68154	78225	0.128744	0.871256
NE-8p	9470	51025	60495	0.156542	0.843458
NZ-9p	5545	47602	53147	0.104333	0.895667
NZ-7	5694	47319	53013	0.107408	0.892592
SA-6p	3739	37963	41702	0.08966	0.91034
NZ-8p	4961	30376	35337	0.140391	0.859609
CH-3p	2036	20648	22684	0.0897549	0.910245
NZ-6	2620	17587	20207	0.129658	0.870342
CH-1p	1257	12109	13366	0.0940446	0.905955
CH-2p	623	4502	5125	0.121561	0.878439
SA-3	318	1100	1418	0.22426	0.77574

## Sheet: DWV-A
Deformed wing virus A (DWV-A) - number of mapped small RNA reads and percent sense and antisense
Sample	sense	antisense	total_reads	sense_perc	antisense_perc
NZ-4	1131	3	1134	0.997354	0.0026455
NZ-3	754	1	755	0.998675	0.0013245
NZ-2	849	77	926	0.916847	0.0831533
NZ-1	835	10	845	0.988166	0.0118343
US-2p	251221	8925	260146	0.965692	0.0343077
US-1p	267187	7335	274522	0.973281	0.0267192
CH-3p	6002	102	6104	0.98329	0.0167104
CH-2p	245418	3691	249109	0.985183	0.0148168
CH-1p	175295	1740	177035	0.990171	0.00982856
SA-6p	744	10	754	0.986737	0.0132626
SA-5p	801	92	893	0.896976	0.103024
SA-3	60136	243	60379	0.995975	0.00402458
SA-4	921	0	921	1	0
NZ-7	2843742	2904	2846646	0.99898	0.00102015
NZ-9p	2094690	2099	2096789	0.998999	0.00100105
NZ-8p	1322382	2491	1324873	0.99812	0.00188018
NZ-6	769970	2573	772543	0.996669	0.00333056
NE-7p	2416	6	2422	0.997523	0.00247729
NZ-5	87074	7805	94879	0.917737	0.0822627

## Sheet: DWV-B
Deformed wing virus B (DWV-B) - number of mapped small RNA reads and percent sense and antisense
Sample	sense	antisense	total_reads	sense_perc	antisense_perc
SA-3	120791	665	121456	0.994525	0.00547523
NE-8p	39425	1921	41346	0.953538	0.0464616
NE-7p	7274	194	7468	0.974022	0.0259775
NE-6	23688	1825	25513	0.928468	0.0715322
NE-5	5105	1002	6107	0.835926	0.164074
NE-4	44285	7467	51752	0.855716	0.144284
NE-1	4646	10180	14826	0.313368	0.686632

## Sheet: BMLV
Bee macula-like virus (BMLV) - number of mapped small RNA reads and percent sense and antisense
Sample	sense	antisense	total_reads	sense_perc	antisense_perc
NE-6	105466	156198	261664	0.403059	0.596941
NE-7p	118146	66812	184958	0.638772	0.361228
NE-8p	111060	21547	132607	0.837512	0.162488
NE-5	738	1965	2703	0.27303	0.72697

## Sheet: BQCV
Black queen cell virus (BQCV) - number of mapped small RNA reads and percent sense and antisense
Sample	sense	antisense	total_reads	sense_perc	antisense_perc
NZ-9p	3650	803	4453	0.819672	0.180328

[truncated: 1 more sheets: SBV]
